# Supplementary material for: A specific microRNA profile as predictive biomarker for systemic treatment in patients with metastatic colorectal cancer
Source: Cancer Med. 2020 Aug 30;9(20):7558–71. doi: 10.1002/cam4.3371 (PMC7571833; doi:10.1002/cam4.3371)
Supplement: Supplementary file 2 — Table S1 [file CAM4-9-7558-s002.xlsx]

## Sheet: Sheet1
	Tissue	Serum	Tissue vs Serum
	N=81	N=93	p value
Gender:			0.991
Female	28 (34.6%)	31 (33.3%)
Male	53 (65.4%)	62 (66.7%)
Age at diganosis (sd)	64.0 (8.77)	63.2 (9.25)	0.517
Sidedness:			0.681
Left sided	56 (69.1%)	68 (73.1%)
Right sided	25 (30.9%)	25 (26.9%)
Primary in situ	27 (33.3%)	33 (35.5%)	0.890
Number of lesions:			0.667
<5	17 (21.2%)	23 (24.7%)
5-10	30 (37.5%)	41 (44.1%)
>10 or diffuse	33 (41.2%)	29 (31.2%)
Number of organs (sd) involved	2.53 (0.78)	2.47 (0.65)	0.470
Differentiation:			0.957
Well/ moderately differentiated	54 (66.7%)	62 (66.7%)
Poorly differentiated	16 (19.8%)	21 (22.6%)
Other	1 (1.23%)	2 (2.20%)
Unknown	10 (12.3%)	8 (8.50%
Prior adjuvant therapy	16 (19.8%)	19 (20.4%)	1000
CEA (cut-off 5 ng/µl):			0.560
Elevated	55 (67.9%)	67 (72.0%)
Normal	22 (27.2%)	23 (24.7%)
Unknown	4 (4.94%)	3 (3.23%)
LDH (cut-off 250 ng/µl):			0.678
Elevated	18 (22.2%)	20 (21.5%)
Normal	56 (69.1%)	68 (73.1%)
Unknown	7 (8.64%)	5 (5.40%)
Recist at randomization:			0.657
Partial response	37 (45.7%)	46 (49.5%)
Stable disease	39 (48.1%)	44 (47.3%)
Progressive disease	5 (6.17%)	3 (3.23%)
